# Supplementary material for: Pan-cancer characterization of cell-free immune-related miRNA identified as a robust biomarker for cancer diagnosis
Source: Mol Cancer. 2024 Feb 12;23:31. doi: 10.1186/s12943-023-01915-7 (PMC10860228; doi:10.1186/s12943-023-01915-7)
Supplement: Supplementary file 1 — Supplementary Material 1 [file 12943_2023_1915_MOESM1_ESM.xlsx]

## Sheet: Table S1
Supplementary Table S1. Clinical features of enrolled participants.
Characteristic	Category	LUCA	ESCC	STAD	LIHC	COADREAD	BRCA	PRAD	PAAD	OV	BLCA	SARC	Glioma	CHOL
		n=1606	n=601	n=1447	n=466	n=272	n=1285	n=809	n=227	n=327	n=392	n=591	n=212	n=81
AGE, median (IQR)		66 (60, 72)	66 (61, 73)	66 (59, 73)	69 (62, 74)	67 (59, 74)	-	67 (63, 72)	64 (57.75, 70)	58 (49, 65)	68 (61, 75)	51 (31, 65)	54.5 (39, 67)	69 (64, 72)
SEX, n (%)	Female	684 (43.4%)	99 (17.3%)	416 (29.4%)	151 (32.7%)	145 (59.9%)	-	809 (0.0%)	124 (62.9%)	-	109 (27.8%)	282 (47.7%)	80 (44%)	12 (14.8%)
	Male	892 (56.6%)	472 (82.7%)	1001 (70.6%)	311 (67.3%)	97 (40.1%)	-	0 (0.0%)	73 (37.1%)	-	283 (72.2%)	309 (52.3%)	102 (56%)	69 (85.2%)
T, n (%)	T1	753 (56.3%)	-	-	-	-	-	256 (31.6%)	-	-	<pT2 300 (76.9%)	-	-	-
	T2	480 (35.9%)	-	-	-	-	-	354 (43.7%)	-	-	>=pT2 90 (23.1%)	-	-	-
	T3	87 (6.5%)	-	-	-	-	-	183 (22.6%)	-	-	-	-	-	-
	T4	17 (1.3%)	-	-	-	-	-	16 (2%)	-	-	-	-	-	-
N, n (%)	N0	1031 (77.1%)	-	-	-	-	-	755 (93.3%)	-	-	-	-	-	-
	N1-N3	306 (22.9%)	-	-	-	-	-	54 (6.7%)	-	-	-	-	-	-
M, n (%)	M0	1329 (99.4%)	-	-	-	-	-	745 (92.1%)	-	-	-	-	-	-
	M1a	8 (0.6%)	-	-	-	-	-	64 (8.0%)	-	-	-	-	-	-
Stage, n (%)	1	971 (71.6%)	301 (54.1%)	1407 (99.3%)	109 (37.3%)	-	-	early 496 (61.3%)	-	80 (31.5%)	early 300 (76.9%)	36 (9%)	-	-
	2	207 (15.3%)	115 (20.3%)	10 (0.7%)	98 (33.6%)	-	-	late 313 (38.7%)	-	30 (11.8%)	late 90 (23.1%)	125 (31.4%)	-	-
	3	170 (12.5%)	128 (22.6%)	0 (0.0%)	67 (22.9%)	-	-		-	112 (44.1%)	-	137 (34.4%)	-	-
	4	8 (0.6%)	17 (3.0%)	0 (0.0%)	18 (6.2%)	-	-		-	32 (12.6%)	-	100 (25.1%)	-	-
TYPE1, n (%)	LUAD	1038 (64.6%)	-	-	-	-	-		-	-	-	-	-	-
	LUSC	205 (12.8%)	-	-	-	-	-		-	-	-	-	-	-
	Other	363 (22.6%)	-	-	-	-	-		-	-	-	-	-	-
SPLIT, n (%)	Train	1080 (67.2%)	412 (68.6%)	989 (68.3%)	318 (68.2%)	177 (65.1%)	893 (69.5%)	549 (67.9%)	131 (57.7%)	213 (65.1%)	230 (58.7%)	401 (67.9%)	125 (59%)	41 (50.6%)
	Validation	329 (20.5%)	107 (17.8%)	289 (20%)	76 (16.3%)	50 (18.4%)	241 (18.8%)	151 (18.7%)	49 (21.6%)	58 (17.7%)	90 (23%)	118 (20%)	35 (16.5%)	6 (7.4%)
	Test	172 (10.7%)	57 (9.5%)	144 (10%)	32 (6.9%)	20 (7.4%)	126 (9.8%)	84 (10.4%)	22 (9.7%)	31 (9.5%)	47 (12%)	47 (8%)	27 (12.7%)	9 (11.1%)
	Independent Test	25 (1.6%)	25 (4.2%)	25 (1.7%)	40 (8.6%)	25 (9.2%)	25 (1.9%)	25 (3.1%)	25 (11%)	25 (7.6%)	25 (6.4%)	25 (4.2%)	25 (11.8%)	25 (30.9%)
Abbreviations: lung cancer (LUCA), esophageal cancer (ESCA), gastric cancer (STAD), Liver hepatocellular carcinoma (LIHC), colorectal cancer (COADREAD), breast cancer (BRCA), prostate cancer (PRAD), pancreatic cancer (PAAD), ovarian cancer (OV), bladder Cancer (BLCA), sarcoma (SARC), biliary tract cancer (CHOL)

## Sheet: Table S2
Table S2. Identification of 1256 immune-related miRNAs through MiRWalk 3.0.
hsa-miR-6849-3p	hsa-miR-524-3p	hsa-miR-150-5p	hsa-miR-642a-5p	hsa-miR-6826-3p	hsa-miR-142-5p	hsa-miR-3149
hsa-miR-4478	hsa-miR-1275	hsa-miR-29c-3p	hsa-miR-3692-5p	hsa-miR-6887-3p	hsa-miR-7154-5p	hsa-miR-4742-3p
hsa-miR-5580-3p	hsa-miR-6870-5p	hsa-miR-3605-5p	hsa-miR-4686	hsa-miR-6890-3p	hsa-miR-558	hsa-miR-5087
hsa-miR-16-5p	hsa-miR-135a-5p	hsa-miR-876-5p	hsa-miR-6507-5p	hsa-miR-17-3p	hsa-miR-4763-5p	hsa-miR-6769a-3p
hsa-miR-92a-3p	hsa-miR-31-5p	hsa-miR-4302	hsa-miR-1249-3p	hsa-miR-4300	hsa-miR-4507	hsa-miR-5692a
hsa-miR-152-3p	hsa-miR-140-3p	hsa-miR-3975	hsa-miR-9500	hsa-miR-4652-5p	hsa-miR-6715a-3p	hsa-miR-6738-3p
hsa-miR-367-3p	hsa-miR-153-3p	hsa-miR-6888-5p	hsa-miR-502-5p	hsa-miR-6726-5p	hsa-miR-3654	hsa-miR-4727-5p
hsa-miR-6838-5p	hsa-miR-34a-5p	hsa-miR-7856-5p	hsa-miR-573	hsa-miR-939-5p	hsa-miR-642b-5p	hsa-miR-6865-3p
hsa-miR-7151-3p	hsa-miR-23b-3p	hsa-miR-4277	hsa-miR-532-5p	hsa-miR-487a-3p	hsa-miR-6883-3p	hsa-miR-367-5p
hsa-miR-873-3p	hsa-miR-30b-5p	hsa-miR-4659b-3p	hsa-miR-10b-5p	hsa-miR-1255b-5p	hsa-miR-6795-5p	hsa-miR-1182
hsa-miR-4499	hsa-miR-130a-5p	hsa-miR-382-5p	hsa-miR-203a-3p	hsa-let-7f-2-3p	hsa-miR-6887-5p	hsa-miR-6811-3p
hsa-miR-4513	hsa-miR-9-5p	hsa-let-7f-1-3p	hsa-miR-301a-3p	hsa-miR-539-3p	hsa-miR-328-5p	hsa-miR-4793-3p
hsa-miR-6077	hsa-miR-484	hsa-miR-29b-3p	hsa-miR-5696	hsa-miR-3192-5p	hsa-miR-637	hsa-miR-4433b-3p
hsa-miR-22-3p	hsa-miR-320b	hsa-miR-4789-5p	hsa-miR-3118	hsa-miR-6755-5p	hsa-miR-3163	hsa-miR-4522
hsa-let-7e-5p	hsa-miR-320c	hsa-miR-6088	hsa-miR-211-3p	hsa-miR-204-3p	hsa-miR-6768-3p	hsa-miR-4537
hsa-miR-106a-5p	hsa-miR-365b-5p	hsa-miR-125a-5p	hsa-miR-128-1-5p	hsa-miR-4646-5p	hsa-miR-628-3p	hsa-miR-7161-5p
hsa-miR-149-3p	hsa-miR-4673	hsa-miR-4490	hsa-miR-4526	hsa-miR-6832-3p	hsa-miR-7111-3p	hsa-miR-6090
hsa-miR-519d-3p	hsa-miR-4796-3p	hsa-miR-4726-3p	hsa-miR-761	hsa-miR-6828-5p	hsa-miR-6880-5p	hsa-miR-6759-5p
hsa-miR-505-5p	hsa-miR-6867-5p	hsa-miR-6731-3p	hsa-miR-6895-5p	hsa-miR-3685	hsa-miR-27b-5p	hsa-miR-6784-3p
hsa-miR-455-3p	hsa-miR-433-3p	hsa-miR-6879-3p	hsa-miR-3662	hsa-miR-4743-3p	hsa-miR-4671-3p	hsa-miR-7702
hsa-miR-665	hsa-let-7g-5p	hsa-miR-302b-3p	hsa-miR-940	hsa-miR-518c-5p	hsa-miR-6504-3p	hsa-miR-141-5p
hsa-miR-3180-3p	hsa-miR-1185-2-3p	hsa-miR-302d-3p	hsa-miR-3173-3p	hsa-miR-7156-5p	hsa-miR-328-3p	hsa-miR-6748-5p
hsa-miR-4329	hsa-miR-1185-1-3p	hsa-miR-302a-3p	hsa-miR-519e-5p	hsa-miR-574-5p	hsa-miR-488-3p	hsa-miR-22-5p
hsa-miR-3663-3p	hsa-miR-6721-5p	hsa-miR-302e	hsa-miR-299-3p	hsa-miR-491-5p	hsa-miR-5787	hsa-miR-4436a
hsa-miR-3180	hsa-miR-6766-3p	hsa-miR-4270	hsa-miR-5006-3p	hsa-miR-4290	hsa-miR-5189-5p	hsa-miR-6787-5p
hsa-miR-3689b-3p	hsa-let-7f-5p	hsa-miR-1199-5p	hsa-miR-19b-1-5p	hsa-miR-1343-5p	hsa-miR-5699-5p	hsa-miR-1237-5p
hsa-miR-4458	hsa-miR-629-3p	hsa-miR-6731-5p	hsa-miR-5004-3p	hsa-miR-1909-3p	hsa-miR-6813-5p	hsa-miR-4524b-3p
hsa-miR-3689c	hsa-miR-4314	hsa-miR-6751-3p	hsa-miR-6715b-3p	hsa-miR-4656	hsa-miR-6822-5p	hsa-miR-1297
hsa-miR-4689	hsa-miR-346	hsa-miR-6788-5p	hsa-miR-3157-5p	hsa-miR-6722-3p	hsa-miR-1468-3p	hsa-miR-5579-5p
hsa-miR-5572	hsa-miR-192-3p	hsa-miR-7111-5p	hsa-miR-4735-3p	hsa-miR-6754-3p	hsa-miR-519c-3p	hsa-miR-103a-2-5p
hsa-miR-6752-5p	hsa-miR-4477b	hsa-miR-8085	hsa-miR-224-3p	hsa-miR-132-3p	hsa-miR-6768-5p	hsa-miR-1193
hsa-miR-6763-5p	hsa-miR-7106-5p	hsa-miR-664b-3p	hsa-miR-330-3p	hsa-miR-6782-5p	hsa-miR-548ah-3p	hsa-miR-8063
hsa-miR-6779-5p	hsa-miR-1321	hsa-miR-3120-3p	hsa-miR-4514	hsa-miR-6862-5p	hsa-miR-548am-3p	hsa-miR-583
hsa-miR-6805-5p	hsa-miR-129-5p	hsa-miR-3680-3p	hsa-miR-4692	hsa-miR-6875-5p	hsa-miR-4728-3p	hsa-miR-3610
hsa-miR-6842-5p	hsa-miR-210-3p	hsa-miR-4695-5p	hsa-miR-4284	hsa-miR-6853-3p	hsa-miR-4269	hsa-miR-578
hsa-miR-6886-3p	hsa-miR-582-5p	hsa-miR-6872-3p	hsa-miR-3529-3p	hsa-miR-483-5p	hsa-miR-4802-3p	hsa-miR-4311
hsa-miR-6893-3p	hsa-miR-3918	hsa-miR-32-5p	hsa-miR-4748	hsa-miR-3135b	hsa-miR-6072	hsa-miR-539-5p
hsa-miR-7110-5p	hsa-miR-492	hsa-miR-212-3p	hsa-miR-6728-3p	hsa-miR-4328	hsa-miR-6891-3p	hsa-miR-4518
hsa-miR-7157-5p	hsa-miR-3158-5p	hsa-miR-216a-5p	hsa-miR-410-3p	hsa-miR-595	hsa-miR-6779-3p	hsa-miR-373-5p
hsa-miR-3196	hsa-miR-4255	hsa-miR-144-3p	hsa-miR-7-2-3p	hsa-miR-3691-5p	hsa-miR-6829-5p	hsa-miR-7155-5p
hsa-miR-6825-5p	hsa-miR-3664-3p	hsa-miR-885-3p	hsa-miR-200a-3p	hsa-miR-767-5p	hsa-miR-6805-3p	hsa-miR-6747-5p
hsa-miR-17-5p	hsa-miR-6882-5p	hsa-miR-4723-5p	hsa-miR-3911	hsa-miR-376c-3p	hsa-miR-5006-5p	hsa-miR-1251-5p
hsa-miR-2277-3p	hsa-miR-6720-5p	hsa-miR-5698	hsa-miR-4428	hsa-miR-4502	hsa-miR-29b-2-5p	hsa-miR-98-3p
hsa-miR-4728-5p	hsa-miR-4691-3p	hsa-miR-939-3p	hsa-miR-4472	hsa-miR-875-5p	hsa-miR-6843-3p	hsa-miR-585-5p
hsa-miR-6883-5p	hsa-miR-1208	hsa-miR-4489	hsa-miR-3689d	hsa-miR-3646	hsa-miR-4793-5p	hsa-miR-4778-5p
hsa-miR-6884-5p	hsa-miR-4724-3p	hsa-miR-4726-5p	hsa-miR-6851-5p	hsa-miR-6857-3p	hsa-miR-218-1-3p	hsa-miR-4493
hsa-miR-8485	hsa-miR-4722-5p	hsa-miR-19b-3p	hsa-miR-1250-3p	hsa-miR-4716-3p	hsa-miR-542-3p	hsa-miR-451a
hsa-miR-532-3p	hsa-miR-3929	hsa-miR-4281	hsa-miR-4279	hsa-miR-6794-5p	hsa-miR-6824-5p	hsa-miR-5588-5p
hsa-miR-4698	hsa-miR-20b-5p	hsa-miR-3622b-5p	hsa-miR-4766-5p	hsa-miR-30d-3p	hsa-miR-1228-3p	hsa-miR-3678-3p
hsa-miR-6835-3p	hsa-miR-216b-5p	hsa-miR-212-5p	hsa-miR-194-5p	hsa-miR-4699-3p	hsa-miR-5681a	hsa-miR-6857-5p
hsa-miR-4484	hsa-miR-214-3p	hsa-miR-4709-3p	hsa-miR-512-5p	hsa-miR-8062	hsa-miR-6733-3p	hsa-miR-3150a-3p
hsa-miR-20a-5p	hsa-miR-124-3p	hsa-miR-338-3p	hsa-miR-450a-2-3p	hsa-miR-5047	hsa-miR-30c-2-3p	hsa-miR-2355-5p
hsa-let-7g-3p	hsa-miR-34c-5p	hsa-miR-3150b-3p	hsa-miR-605-3p	hsa-miR-6514-3p	hsa-miR-340-3p	hsa-miR-609
hsa-miR-195-5p	hsa-miR-302c-5p	hsa-miR-4500	hsa-miR-640	hsa-miR-6796-3p	hsa-miR-3150a-5p	hsa-miR-6778-5p
hsa-miR-122-5p	hsa-miR-501-3p	hsa-miR-329-3p	hsa-miR-4790-3p	hsa-miR-101-3p	hsa-miR-3150b-5p	hsa-miR-3613-3p
hsa-miR-485-5p	hsa-miR-502-3p	hsa-miR-133b	hsa-miR-4252	hsa-miR-489-3p	hsa-miR-6776-5p	hsa-miR-181d-3p
hsa-miR-1827	hsa-miR-624-5p	hsa-miR-668-3p	hsa-miR-1205	hsa-miR-4684-5p	hsa-miR-6876-5p
hsa-miR-6867-3p	hsa-miR-644a	hsa-miR-3177-5p	hsa-miR-7112-5p	hsa-miR-3167	hsa-miR-936
hsa-miR-1237-3p	hsa-miR-449c-5p	hsa-miR-765	hsa-miR-3065-3p	hsa-miR-378g	hsa-miR-4322
hsa-miR-4685-3p	hsa-miR-766-5p	hsa-miR-7162-3p	hsa-miR-196b-5p	hsa-miR-4650-5p	hsa-miR-5694
hsa-miR-6817-3p	hsa-miR-760	hsa-miR-4505	hsa-miR-1253	hsa-miR-105-5p	hsa-miR-6801-5p
hsa-miR-6868-3p	hsa-miR-922	hsa-miR-499a-3p	hsa-miR-3121-3p	hsa-miR-590-5p	hsa-miR-6812-5p
hsa-miR-4739	hsa-miR-1266-3p	hsa-miR-499b-3p	hsa-miR-4763-3p	hsa-miR-3622a-3p	hsa-miR-6819-5p
hsa-miR-130b-5p	hsa-miR-2682-5p	hsa-miR-130a-3p	hsa-miR-3125	hsa-miR-4488	hsa-miR-3187-3p
hsa-miR-4756-5p	hsa-miR-548v	hsa-miR-526b-5p	hsa-miR-3132	hsa-miR-1976	hsa-miR-4682
hsa-let-7c-5p	hsa-miR-500b-3p	hsa-miR-548ah-5p	hsa-miR-3154	hsa-miR-197-5p	hsa-miR-1915-3p
hsa-miR-1972	hsa-miR-3619-5p	hsa-miR-4283	hsa-miR-548ak	hsa-miR-8086	hsa-miR-4481
hsa-miR-3926	hsa-miR-4534	hsa-miR-3675-5p	hsa-miR-5691	hsa-miR-511-5p	hsa-miR-6764-5p
hsa-miR-3529-5p	hsa-miR-371b-5p	hsa-miR-5008-5p	hsa-miR-200c-5p	hsa-miR-6830-3p	hsa-miR-3915
hsa-let-7d-5p	hsa-miR-6132	hsa-miR-520c-5p	hsa-miR-8060	hsa-miR-4747-5p	hsa-miR-6834-5p
hsa-let-7a-5p	hsa-miR-6761-5p	hsa-miR-518d-5p	hsa-miR-557	hsa-miR-3126-3p	hsa-miR-33b-3p
hsa-miR-222-3p	hsa-miR-6836-5p	hsa-miR-4712-5p	hsa-miR-3714	hsa-miR-4291	hsa-miR-4679
hsa-miR-4713-3p	hsa-miR-6868-5p	hsa-let-7a-3p	hsa-miR-4774-5p	hsa-miR-4753-5p	hsa-miR-4494
hsa-miR-448	hsa-miR-6871-3p	hsa-let-7b-3p	hsa-miR-6815-5p	hsa-miR-493-3p	hsa-miR-5584-5p
hsa-miR-1271-5p	hsa-miR-7847-3p	hsa-miR-4286	hsa-miR-6865-5p	hsa-miR-16-1-3p	hsa-miR-6895-3p
hsa-miR-139-5p	hsa-miR-8054	hsa-miR-4519	hsa-miR-155-5p	hsa-miR-1245b-3p	hsa-miR-518a-5p
hsa-miR-182-5p	hsa-miR-8064	hsa-miR-4714-5p	hsa-miR-650	hsa-miR-4795-3p	hsa-miR-527
hsa-miR-211-5p	hsa-miR-8082	hsa-miR-5589-3p	hsa-miR-3612	hsa-miR-30a-3p	hsa-miR-876-3p
hsa-miR-15b-5p	hsa-miR-6504-5p	hsa-let-7a-2-3p	hsa-miR-296-5p	hsa-miR-6879-5p	hsa-miR-509-3-5p
hsa-miR-125b-5p	hsa-miR-4649-3p	hsa-miR-4667-3p	hsa-miR-339-5p	hsa-miR-193a-5p	hsa-miR-4418
hsa-miR-449b-5p	hsa-miR-7160-5p	hsa-miR-6797-5p	hsa-miR-302a-5p	hsa-miR-4436b-3p	hsa-miR-6750-5p
hsa-miR-4319	hsa-miR-6734-5p	hsa-miR-3120-5p	hsa-miR-3688-3p	hsa-miR-6716-5p	hsa-miR-501-5p
hsa-miR-513a-5p	hsa-miR-4441	hsa-miR-4524a-3p	hsa-miR-7851-3p	hsa-miR-6735-5p	hsa-miR-5680
hsa-miR-128-3p	hsa-miR-6754-5p	hsa-miR-125b-2-3p	hsa-miR-377-5p	hsa-miR-3153	hsa-miR-128-2-5p
hsa-miR-4271	hsa-miR-6785-5p	hsa-miR-18a-5p	hsa-miR-6086	hsa-miR-4632-5p	hsa-miR-3936
hsa-miR-6840-3p	hsa-miR-1207-5p	hsa-miR-299-5p	hsa-miR-4446-3p	hsa-miR-4668-5p	hsa-miR-6881-5p
hsa-miR-26a-5p	hsa-miR-4736	hsa-miR-520c-3p	hsa-miR-184	hsa-miR-335-5p	hsa-miR-2278
hsa-miR-33a-5p	hsa-miR-7150	hsa-miR-454-3p	hsa-miR-6810-5p	hsa-miR-154-5p	hsa-miR-4675
hsa-miR-30d-5p	hsa-miR-3190-3p	hsa-miR-874-3p	hsa-miR-4752	hsa-miR-3944-5p	hsa-miR-4741
hsa-miR-149-5p	hsa-miR-6877-5p	hsa-miR-302c-3p	hsa-miR-4469	hsa-miR-4651	hsa-miR-3659
hsa-miR-365a-3p	hsa-miR-449b-3p	hsa-miR-6859-3p	hsa-miR-6856-5p	hsa-miR-3074-5p	hsa-miR-548h-3p
hsa-miR-365b-3p	hsa-miR-181d-5p	hsa-miR-4786-3p	hsa-miR-6831-3p	hsa-miR-193b-5p	hsa-miR-548z
hsa-miR-342-3p	hsa-miR-23a-3p	hsa-miR-7843-3p	hsa-miR-877-3p	hsa-miR-5693	hsa-miR-4468
hsa-miR-455-5p	hsa-miR-181c-5p	hsa-miR-504-3p	hsa-miR-6827-5p	hsa-miR-6832-5p	hsa-miR-4474-3p
hsa-miR-33b-5p	hsa-miR-490-3p	hsa-miR-1267	hsa-miR-34b-3p	hsa-miR-1287-5p	hsa-miR-3064-3p
hsa-miR-300	hsa-miR-421	hsa-miR-6807-3p	hsa-miR-4678	hsa-miR-345-3p	hsa-miR-6809-5p
hsa-miR-3175	hsa-miR-301b-3p	hsa-miR-653-5p	hsa-miR-6727-3p	hsa-miR-3978	hsa-miR-670-3p
hsa-miR-4755-5p	hsa-miR-3666	hsa-miR-6506-5p	hsa-miR-202-3p	hsa-miR-4725-5p	hsa-miR-5585-3p
hsa-miR-4770	hsa-miR-5011-5p	hsa-miR-138-5p	hsa-miR-519d-5p	hsa-miR-4316	hsa-miR-6511b-5p
hsa-miR-6780b-3p	hsa-let-7i-5p	hsa-miR-1294	hsa-miR-4722-3p	hsa-miR-6787-3p	hsa-miR-4691-5p
hsa-miR-29a-3p	hsa-miR-1911-3p	hsa-miR-4295	hsa-miR-6509-5p	hsa-miR-8077	hsa-miR-6732-5p
hsa-miR-30c-5p	hsa-miR-4463	hsa-miR-326	hsa-miR-4259	hsa-miR-6165	hsa-miR-6749-3p
hsa-miR-494-3p	hsa-miR-5193	hsa-miR-4725-3p	hsa-miR-4674	hsa-miR-525-3p	hsa-miR-2909
hsa-miR-4487	hsa-miR-6780a-5p	hsa-miR-6780b-5p	hsa-miR-3147	hsa-miR-892b	hsa-miR-6737-5p
hsa-miR-449a	hsa-miR-887-5p	hsa-miR-6864-3p	hsa-miR-6891-5p	hsa-miR-877-5p	hsa-miR-6842-3p
hsa-miR-4782-3p	hsa-miR-1286	hsa-miR-218-5p	hsa-miR-452-5p	hsa-miR-28-3p	hsa-miR-153-5p
hsa-miR-370-3p	hsa-miR-6809-3p	hsa-miR-3672	hsa-miR-378f	hsa-miR-4710	hsa-miR-506-5p
hsa-miR-1249-5p	hsa-miR-3160-3p	hsa-miR-129-1-3p	hsa-miR-6739-3p	hsa-miR-6818-3p	hsa-miR-621
hsa-miR-4510	hsa-miR-6129	hsa-miR-129-2-3p	hsa-miR-3176	hsa-miR-4732-5p	hsa-miR-1179
hsa-miR-4779	hsa-miR-24-3p	hsa-miR-4780	hsa-miR-3922-3p	hsa-miR-6811-5p	hsa-miR-5010-3p
hsa-miR-5010-5p	hsa-miR-6808-5p	hsa-miR-3667-3p	hsa-miR-6820-5p	hsa-miR-192-5p	hsa-miR-7848-3p
hsa-miR-6130	hsa-miR-6893-5p	hsa-miR-183-5p	hsa-miR-6890-5p	hsa-miR-4640-5p	hsa-miR-4641
hsa-miR-6133	hsa-miR-331-3p	hsa-miR-140-5p	hsa-miR-143-3p	hsa-miR-409-5p	hsa-miR-7974
hsa-miR-330-5p	hsa-miR-3689a-3p	hsa-miR-193a-3p	hsa-miR-340-5p	hsa-miR-1200	hsa-miR-185-3p
hsa-miR-6873-5p	hsa-miR-1306-5p	hsa-miR-493-5p	hsa-miR-376b-3p	hsa-miR-4251	hsa-miR-1539
hsa-miR-1303	hsa-miR-4430	hsa-miR-34b-5p	hsa-miR-520a-5p	hsa-miR-3202	hsa-miR-6786-3p
hsa-miR-5688	hsa-miR-193b-3p	hsa-miR-519a-3p	hsa-miR-525-5p	hsa-miR-2681-5p	hsa-miR-670-5p
hsa-miR-6730-5p	hsa-miR-5196-5p	hsa-miR-499a-5p	hsa-miR-625-5p	hsa-miR-4308	hsa-miR-1226-3p
hsa-miR-6873-3p	hsa-miR-1277-5p	hsa-miR-4685-5p	hsa-miR-630	hsa-miR-3665	hsa-miR-4520-3p
hsa-miR-4465	hsa-miR-3178	hsa-miR-6837-5p	hsa-miR-659-5p	hsa-miR-3126-5p	hsa-miR-6508-3p
hsa-miR-6833-3p	hsa-miR-6505-5p	hsa-miR-7113-5p	hsa-miR-3124-3p	hsa-miR-6852-5p	hsa-miR-4717-3p
hsa-miR-7110-3p	hsa-miR-485-3p	hsa-let-7c-3p	hsa-miR-466	hsa-miR-4455	hsa-miR-6814-5p
hsa-miR-103a-3p	hsa-miR-10a-5p	hsa-miR-3129-5p	hsa-miR-4456	hsa-miR-2682-3p	hsa-miR-3686
hsa-miR-107	hsa-miR-19a-3p	hsa-miR-548g-5p	hsa-miR-4655-5p	hsa-miR-6752-3p	hsa-miR-6829-3p
hsa-miR-183-3p	hsa-miR-3609	hsa-miR-548x-5p	hsa-miR-4789-3p	hsa-miR-6847-3p	hsa-miR-4297
hsa-miR-503-5p	hsa-miR-5003-3p	hsa-miR-548aj-5p	hsa-miR-6764-3p	hsa-miR-1298-5p	hsa-miR-6846-3p
hsa-miR-671-5p	hsa-miR-5589-5p	hsa-miR-6882-3p	hsa-miR-6824-3p	hsa-miR-8073	hsa-miR-3923
hsa-miR-3140-3p	hsa-miR-6792-5p	hsa-miR-429	hsa-miR-6831-5p	hsa-miR-3692-3p	hsa-miR-548j-5p
hsa-miR-4254	hsa-miR-30e-5p	hsa-miR-6866-3p	hsa-miR-6861-3p	hsa-miR-548au-3p	hsa-miR-4794
hsa-miR-646	hsa-miR-7855-5p	hsa-miR-188-5p	hsa-miR-7109-5p	hsa-miR-409-3p	hsa-miR-548as-5p
hsa-miR-4476	hsa-miR-4753-3p	hsa-miR-588	hsa-miR-4527	hsa-miR-4771	hsa-miR-3152-5p
hsa-miR-4524a-5p	hsa-miR-7114-5p	hsa-miR-924	hsa-miR-5004-5p	hsa-miR-6859-5p	hsa-miR-6514-5p
hsa-miR-4524b-5p	hsa-miR-3652	hsa-miR-4755-3p	hsa-miR-2115-3p	hsa-miR-7843-5p	hsa-miR-6819-3p
hsa-miR-30b-3p	hsa-miR-204-5p	hsa-miR-4435	hsa-miR-219a-2-3p	hsa-miR-361-3p	hsa-miR-1299
hsa-miR-30c-1-3p	hsa-miR-619-5p	hsa-miR-5089-5p	hsa-miR-6839-3p	hsa-miR-873-5p	hsa-miR-136-5p
hsa-miR-383-3p	hsa-miR-519b-3p	hsa-miR-362-5p	hsa-miR-6773-3p	hsa-miR-6791-3p	hsa-miR-302d-5p
hsa-miR-4433a-3p	hsa-miR-130b-3p	hsa-miR-378a-5p	hsa-miR-4716-5p	hsa-miR-548az-5p	hsa-miR-618
hsa-miR-4768-3p	hsa-miR-3185	hsa-miR-151a-3p	hsa-miR-6892-5p	hsa-miR-4720-5p	hsa-miR-4310
hsa-miR-6799-5p	hsa-miR-135b-5p	hsa-miR-335-3p	hsa-miR-1304-3p	hsa-miR-6848-5p	hsa-miR-7-1-3p
hsa-miR-1273h-5p	hsa-miR-148b-3p	hsa-miR-320d	hsa-miR-6849-5p	hsa-miR-215-5p	hsa-miR-3679-3p
hsa-miR-7977	hsa-miR-422a	hsa-miR-197-3p	hsa-miR-7153-3p	hsa-miR-4447	hsa-miR-194-3p
hsa-miR-28-5p	hsa-miR-378d	hsa-miR-29b-1-5p	hsa-miR-6512-3p	hsa-miR-6796-5p	hsa-miR-593-3p
hsa-miR-92a-2-5p	hsa-miR-378e	hsa-miR-708-5p	hsa-miR-3122	hsa-miR-6800-5p	hsa-miR-3159
hsa-miR-486-3p	hsa-miR-146b-5p	hsa-miR-6823-5p	hsa-miR-3913-5p	hsa-miR-6830-5p	hsa-miR-505-3p
hsa-miR-541-3p	hsa-miR-4706	hsa-miR-3928-5p	hsa-miR-6513-5p	hsa-miR-4688	hsa-miR-614
hsa-miR-6751-5p	hsa-miR-4731-5p	hsa-miR-4690-5p	hsa-miR-7-5p	hsa-miR-125a-3p	hsa-miR-623
hsa-miR-6756-5p	hsa-miR-4749-5p	hsa-miR-1178-5p	hsa-miR-378b	hsa-miR-3921	hsa-miR-4482-3p
hsa-miR-6766-5p	hsa-miR-6845-3p	hsa-miR-6744-3p	hsa-miR-2355-3p	hsa-miR-298	hsa-miR-6124
hsa-miR-6769b-5p	hsa-miR-146a-5p	hsa-miR-885-5p	hsa-miR-378i	hsa-miR-363-5p	hsa-miR-548bb-3p
hsa-miR-654-5p	hsa-miR-423-5p	hsa-miR-3162-3p	hsa-miR-4766-3p	hsa-miR-4533	hsa-miR-548d-3p
hsa-miR-4323	hsa-miR-7515	hsa-miR-6073	hsa-miR-5706	hsa-miR-371b-3p	hsa-miR-4639-3p
hsa-miR-6769a-5p	hsa-miR-98-5p	hsa-miR-371a-5p	hsa-miR-6820-3p	hsa-miR-550a-3p	hsa-miR-224-5p
hsa-miR-106b-5p	hsa-miR-520f-3p	hsa-miR-5194	hsa-miR-7852-3p	hsa-miR-769-5p	hsa-miR-4650-3p
hsa-miR-432-5p	hsa-miR-526b-3p	hsa-miR-30a-5p	hsa-miR-6740-5p	hsa-miR-2110	hsa-miR-664a-5p
hsa-miR-613	hsa-miR-377-3p	hsa-miR-4652-3p	hsa-miR-4660	hsa-miR-5190	hsa-miR-3934-5p
hsa-miR-431-5p	hsa-miR-4496	hsa-miR-5586-5p	hsa-miR-5681b	hsa-miR-6499-3p	hsa-miR-1914-3p
hsa-miR-4429	hsa-miR-3184-5p	hsa-miR-942-5p	hsa-miR-1225-3p	hsa-miR-6858-5p	hsa-miR-6738-5p
hsa-miR-93-5p	hsa-miR-1910-3p	hsa-miR-3183	hsa-miR-196a-3p	hsa-miR-4667-5p	hsa-miR-4293
hsa-miR-373-3p	hsa-miR-374c-5p	hsa-miR-4723-3p	hsa-miR-372-5p	hsa-miR-762	hsa-miR-600
hsa-miR-5195-3p	hsa-miR-1184	hsa-miR-5088-3p	hsa-miR-616-5p	hsa-miR-4498	hsa-miR-3127-3p
hsa-miR-221-3p	hsa-miR-378c	hsa-miR-6875-3p	hsa-miR-1285-3p	hsa-miR-4700-5p	hsa-miR-6756-3p
hsa-miR-134-5p	hsa-miR-4684-3p	hsa-miR-6881-3p	hsa-miR-3198	hsa-miR-8089	hsa-miR-3156-5p
hsa-miR-758-3p	hsa-miR-6511a-5p	hsa-miR-4778-3p	hsa-miR-4309	hsa-miR-483-3p	hsa-miR-1343-3p
hsa-miR-205-5p	hsa-miR-378a-3p	hsa-miR-6769b-3p	hsa-miR-4324	hsa-miR-30e-3p	hsa-miR-6733-5p
hsa-miR-145-5p	hsa-miR-378h	hsa-miR-4772-3p	hsa-miR-4266	hsa-miR-361-5p	hsa-miR-8083
hsa-miR-324-5p	hsa-miR-181b-5p	hsa-miR-208a-3p	hsa-miR-4797-5p	hsa-miR-3148	hsa-miR-3927-3p
hsa-miR-506-3p	hsa-miR-223-3p	hsa-miR-199b-5p	hsa-miR-6894-5p	hsa-miR-5197-3p	hsa-miR-4643
hsa-miR-2681-3p	hsa-miR-612	hsa-miR-507	hsa-miR-4294	hsa-miR-19a-5p	hsa-miR-7152-5p
hsa-miR-3194-5p	hsa-miR-3187-5p	hsa-miR-584-3p	hsa-miR-661	hsa-miR-4659a-5p	hsa-miR-4480
hsa-miR-4709-5p	hsa-miR-6860	hsa-miR-1825	hsa-miR-544b	hsa-miR-4659b-5p	hsa-miR-642a-3p
hsa-miR-3064-5p	hsa-miR-200c-3p	hsa-miR-199a-5p	hsa-miR-4708-5p	hsa-miR-4776-3p	hsa-miR-642b-3p
hsa-miR-4262	hsa-miR-363-3p	hsa-miR-2276-3p	hsa-miR-6807-5p	hsa-miR-1180-3p	hsa-miR-548j-3p
hsa-miR-20a-3p	hsa-miR-372-3p	hsa-miR-4738-3p	hsa-miR-3117-5p	hsa-miR-3144-5p	hsa-miR-548w
hsa-miR-25-3p	hsa-miR-520a-3p	hsa-miR-6127	hsa-miR-7854-3p	hsa-miR-6743-5p	hsa-miR-215-3p
hsa-miR-141-3p	hsa-miR-520d-3p	hsa-miR-892c-3p	hsa-miR-513b-5p	hsa-miR-6765-3p	hsa-miR-3658
hsa-miR-185-5p	hsa-miR-424-5p	hsa-miR-6818-5p	hsa-miR-4784	hsa-miR-6798-5p	hsa-miR-3690
hsa-miR-92b-3p	hsa-miR-370-5p	hsa-miR-7154-3p	hsa-miR-548s	hsa-miR-3941	hsa-miR-4694-5p
hsa-miR-4306	hsa-miR-1197	hsa-miR-214-5p	hsa-miR-660-3p	hsa-miR-6783-3p	hsa-miR-3160-5p
hsa-miR-206	hsa-miR-7153-5p	hsa-miR-6760-5p	hsa-miR-3677-5p	hsa-miR-3190-5p	hsa-miR-345-5p
hsa-miR-497-5p	hsa-miR-6747-3p	hsa-miR-6846-5p	hsa-miR-4742-5p	hsa-miR-5703	hsa-miR-331-5p
hsa-miR-23c	hsa-miR-6793-3p	hsa-miR-550a-3-5p	hsa-miR-6516-5p	hsa-miR-6079	hsa-miR-1178-3p
hsa-miR-4446-5p	hsa-miR-6126	hsa-miR-550b-2-5p	hsa-miR-495-3p	hsa-miR-6771-3p	hsa-miR-99b-5p
hsa-miR-15a-5p	hsa-miR-21-5p	hsa-miR-296-3p	hsa-miR-379-3p	hsa-miR-6878-5p	hsa-miR-4443
hsa-miR-27b-3p	hsa-miR-4659a-3p	hsa-miR-4538	hsa-miR-548aw	hsa-miR-6833-5p	hsa-miR-3916
hsa-miR-96-5p	hsa-miR-7703	hsa-miR-1304-5p	hsa-miR-769-3p	hsa-miR-4696	hsa-miR-297
hsa-miR-216a-3p	hsa-miR-4423-5p	hsa-miR-6776-3p	hsa-miR-4772-5p	hsa-miR-6083	hsa-miR-3924
hsa-miR-186-5p	hsa-miR-8055	hsa-miR-433-5p	hsa-miR-524-5p	hsa-miR-5093	hsa-miR-1-3p
hsa-miR-486-5p	hsa-miR-92a-1-5p	hsa-miR-596	hsa-miR-362-3p	hsa-miR-4451	hsa-miR-6510-5p
hsa-miR-411-3p	hsa-miR-181a-5p	hsa-miR-624-3p	hsa-miR-509-5p	hsa-miR-4749-3p	hsa-miR-508-5p
hsa-miR-543	hsa-miR-200b-3p	hsa-miR-5582-3p	hsa-miR-4711-3p	hsa-miR-6780a-3p	hsa-miR-548e-5p
hsa-miR-3681-3p	hsa-miR-1301-3p	hsa-miR-7159-5p	hsa-miR-5187-5p	hsa-miR-221-5p	hsa-miR-3121-5p
hsa-miR-4644	hsa-miR-6134	hsa-miR-4676-3p	hsa-miR-1293	hsa-miR-188-3p	hsa-miR-548an
hsa-miR-6885-3p	hsa-miR-196a-5p	hsa-miR-6770-5p	hsa-miR-6745	hsa-miR-6804-5p	hsa-miR-1256
hsa-miR-27a-3p	hsa-miR-1236-3p	hsa-miR-3919	hsa-miR-6758-5p	hsa-miR-423-3p	hsa-miR-4516
hsa-miR-148a-3p	hsa-miR-6778-3p	hsa-miR-589-3p	hsa-miR-3614-5p	hsa-miR-2467-3p	hsa-miR-1470
hsa-miR-6732-3p	hsa-miR-199a-3p	hsa-miR-3139	hsa-miR-208a-5p	hsa-miR-6847-5p	hsa-miR-3179
hsa-miR-381-3p	hsa-miR-199b-3p	hsa-miR-4768-5p	hsa-miR-205-3p	hsa-miR-100-5p	hsa-miR-6777-5p
hsa-miR-6803-5p	hsa-miR-652-3p	hsa-miR-133a-3p	hsa-miR-1323	hsa-miR-636	hsa-miR-191-5p
hsa-miR-6835-5p	hsa-miR-6792-3p	hsa-miR-329-5p	hsa-miR-4267	hsa-miR-33a-3p	hsa-miR-6085
hsa-let-7b-5p	hsa-miR-26b-5p	hsa-miR-18b-5p	hsa-miR-3620-3p	hsa-miR-4704-3p	hsa-miR-7158-5p

## Sheet: Table S3
Supplementary Table S3. Differentially expressed miRNAs in malignancies and non-malignancies.
microRNAs	logFC	AveExpr	t	P.Value	adj.P.Val	B
hsa-miR-17-3p	3.05108	4.39288	88.3793	0	0	3078.16
hsa-miR-1343-3p	1.56069	7.25705	86.0611	0	0	2948.4
hsa-miR-8073	1.50665	7.19235	83.1027	0	0	2784.32
hsa-miR-320b	2.0296	5.03303	82.8571	0	0	2770.79
hsa-miR-614	1.82301	8.93487	77.2245	0	0	2464.18
hsa-miR-4675	1.05661	7.62822	76.0693	0	0	2402.31
hsa-miR-191-5p	3.43304	4.20066	73.2312	0	0	2251.94
hsa-miR-642b-3p	1.08086	9.13983	72.1964	0	0	2197.74
hsa-miR-7977	1.26048	8.55256	70.2045	0	0	2094.37
hsa-miR-320d	2.75879	3.37875	70.0828	0	0	2088.1
hsa-miR-29b-3p	3.08319	3.36466	69.9633	0	0	2081.94
hsa-miR-4286	1.27751	6.55756	69.2823	0	0	2046.97
hsa-miR-4771	2.92992	4.18273	68.5872	0	0	2011.44
hsa-miR-451a	3.21944	5.96846	67.9693	0	0	1980.01
hsa-miR-296-3p	1.17892	6.6848	66.8137	0	0	1921.6
hsa-miR-4480	2.91375	4.4115	66.523	0	0	1906.98
hsa-miR-320c	2.06011	4.10064	66.3108	0	0	1896.33
hsa-miR-4652-5p	2.72332	2.93993	64.8379	0	0	1822.92
hsa-miR-23b-3p	2.52383	4.83548	63.3738	0	0	1750.81
hsa-miR-6765-3p	1.11164	7.30549	63.2989	0	0	1747.14
hsa-miR-654-5p	1.98169	3.9475	63.133	0	0	1739.03
hsa-miR-2467-3p	1.94729	7.42093	62.8095	0	0	1723.25
hsa-miR-103a-3p	2.99867	2.7217	62.2457	0	0	1695.86
hsa-miR-124-3p	2.47651	3.22865	61.5144	0	0	1660.53
hsa-miR-22-3p	2.41915	4.5797	60.6508	0	0	1619.12
hsa-miR-885-3p	1.41075	5.45041	58.5566	0	0	1520.11
hsa-miR-92b-3p	1.68715	4.91568	57.7606	0	0	1483.03
hsa-miR-4755-3p	2.73975	3.83576	57.5804	0	0	1474.67
hsa-miR-6073	2.79126	3.09297	56.9684	0	0	1446.42
hsa-miR-519d-5p	2.08229	3.17443	56.8224	0	0	1439.71
hsa-miR-107	2.63885	3.03288	56.7291	0	0	1435.43
hsa-miR-92a-3p	1.49957	5.97457	56.488	0	0	1424.38
hsa-miR-23a-3p	2.26722	4.73259	56.0886	0	0	1406.14
hsa-miR-4429	1.04828	6.96612	55.9984	0	0	1402.03
hsa-miR-92a-2-5p	-1.13083	8.2223	-55.8949	0	0	1397.32
hsa-miR-4710	1.61201	6.96291	55.8247	0	0	1394.13
hsa-miR-3156-5p	1.48755	4.81585	54.1286	0	0	1317.81
hsa-miR-3160-5p	1.75379	5.98105	53.0677	0	0	1270.85
hsa-miR-15b-5p	2.22718	2.66797	52.9563	0	0	1265.96
hsa-miR-6825-5p	-1.01706	6.63273	-51.2812	0	0	1193.16
hsa-miR-3184-5p	-1.24889	6.61367	-50.9654	0	0	1179.62
hsa-miR-3158-5p	1.08572	5.49515	50.8432	0	0	1174.39
hsa-miR-4700-5p	2.01106	2.76559	49.2816	0	0	1108.36
hsa-miR-4732-5p	1.41968	5.84176	48.2973	0	0	1067.48
hsa-miR-145-5p	2.01471	2.66458	48.2086	0	0	1063.82
hsa-miR-221-3p	1.9379	3.65136	48.0402	0	0	1056.9
hsa-miR-4489	1.46725	4.27322	47.8794	0	0	1050.3
hsa-miR-4259	1.35233	4.91816	47.8217	0	0	1047.94
hsa-miR-423-3p	1.65225	3.58041	47.377	0	0	1029.78
hsa-miR-24-3p	1.41744	5.58951	47.2466	0	0	1024.49
hsa-miR-125a-3p	-1.58748	4.94728	-46.5849	0	0	997.761
hsa-miR-519e-5p	1.52392	4.13703	46.1437	0	0	980.092
hsa-miR-4533	1.04435	4.7269	46.1019	0	0	978.422
hsa-miR-619-5p	1.09884	6.8716	43.6394	0	0	882.164
hsa-let-7b-5p	1.88919	2.68822	43.5928	0	0	880.381
hsa-miR-6511b-5p	1.03961	5.27629	43.1428	0	0	863.232
hsa-miR-223-3p	1.55344	3.55931	42.8427	0	0	851.87
hsa-miR-650	1.34898	3.9847	42.831	0	0	851.429
hsa-miR-4428	1.1201	5.04113	42.7614	0	0	848.803
hsa-miR-518c-5p	1.32346	4.02658	42.3256	0	0	832.436
hsa-miR-3150a-3p	1.06391	4.25754	42.1866	0	0	827.243
hsa-miR-550a-3-5p	1.44478	3.2011	41.7164	0	0	809.775
hsa-miR-184	1.59352	2.96973	41.7013	0	0	809.215
hsa-miR-4436b-3p	1.63301	2.73554	41.494	0	0	801.565
hsa-miR-4786-3p	1.44354	3.06457	41.4597	0	0	800.301
hsa-miR-122-5p	1.84048	3.0502	41.2888	0	0	794.018
hsa-miR-302c-5p	1.16912	3.96401	40.9696	0	0	782.341
hsa-miR-210-3p	1.22207	3.97919	40.8667	0	0	778.592
hsa-miR-212-3p	1.51156	2.93069	40.7867	0	0	775.683
hsa-miR-409-3p	1.45663	3.00541	40.6728	0	0	771.546
hsa-miR-193a-5p	1.23359	3.66876	40.1079	0	0	751.171
hsa-miR-134-5p	1.04047	4.05793	39.5683	0	0	731.917
hsa-miR-3064-5p	1.6341	2.84829	39.3929	1.58101006669199e-321	6.60565768489747e-321	725.701
hsa-miR-4455	1.21166	4.94529	39.2652	1.4381262819147e-319	5.91357052820305e-319	721.191
hsa-miR-8060	1.44572	3.90979	39.1299	1.69477065790952e-317	6.91358805119319e-317	716.425
hsa-miR-3153	1.15033	3.9007	38.7854	2.99884595951816e-312	1.19488901022657e-311	704.35
hsa-miR-150-5p	1.31656	3.13073	38.0364	5.72876e-301	2.26506e-300	678.393
hsa-miR-99b-5p	1.24517	3.04346	37.9108	4.3037e-299	1.67584e-298	674.078
hsa-miR-6832-3p	1.20832	3.60817	37.5323	1.78699e-293	6.85459e-293	661.151
hsa-miR-6830-5p	1.02504	4.2884	36.1408	3.24685e-273	1.22712e-272	614.539
hsa-miR-6831-3p	1.14532	3.74593	36.0895	1.76861e-272	6.6355e-272	612.846
hsa-miR-4481	-1.24828	4.04171	-34.6309	6.02328e-252	2.14998e-251	565.609
hsa-miR-214-3p	1.18737	3.50901	34.574	3.6878e-251	1.30726e-250	563.799
hsa-miR-4316	1.33796	2.80048	34.5347	1.2885e-250	4.53621e-250	562.549
hsa-miR-6857-5p	-1.12697	4.32139	-34.4217	4.6504e-249	1.61507e-248	558.966
hsa-miR-3714	1.29402	3.48925	33.895	7.43198e-242	2.48054e-241	542.395
hsa-miR-3934-5p	1.17003	3.9734	33.6786	6.36077e-239	2.10931e-238	535.649
hsa-miR-4538	1.25674	3.43923	33.5757	1.55715e-237	5.13062e-237	532.454
hsa-miR-6859-5p	1.26502	2.77657	33.4203	1.91963e-235	6.24487e-235	527.644
hsa-miR-339-5p	1.11896	2.87756	33.1412	1.04037e-231	3.32143e-231	519.055
hsa-miR-365b-5p	1.13223	2.91429	33.1072	2.95135e-231	9.36417e-231	518.013
hsa-miR-6760-5p	1.06651	4.82968	32.9362	5.53838e-229	1.74646e-228	512.783
hsa-miR-211-5p	1.03214	3.67861	32.4778	6.12011e-223	1.83961e-222	498.882
hsa-miR-133a-3p	1.14016	2.92146	32.3575	2.29494e-221	6.8185e-221	495.261
hsa-miR-185-5p	1.06767	3.26333	30.9232	5.48009e-203	1.51439e-202	452.989
hsa-miR-1285-3p	1.07763	3.72442	30.8087	1.49571e-201	4.11119e-201	449.686
hsa-miR-505-5p	1.09389	2.83706	29.8841	3.99903e-190	1.05954e-189	423.404
hsa-miR-331-3p	1.03932	3.01561	29.6949	7.99288e-188	2.10684e-187	418.113
hsa-miR-4306	1.04268	3.24063	28.3041	2.62839e-171	6.68807e-171	380.128
hsa-miR-6833-5p	1.09812	2.78981	28.2724	6.14661e-171	1.55633e-170	379.28

## Sheet: Table S4
Table S4. The immune related pathway and genes.
Category	Pathway	The number of genes	Gene_Symbol	P Value
KEGG_PATHWAY	hsa04115:p53 signaling pathway	30	CDKN1A, EI24, SERPINE1, PTEN, RCHY1, PPM1D, THBS1, BBC3, COP1, CCND2, SESN3, CCND1, ZMAT3, SESN1, CHEK1, SFN, RPRM, RRM2, SIAH1, CDK6, CCNE2, CCNE1, CCNG1, BCL2, MDM2, BAX, CYCS, MDM4, TP53, BCL2L1	2.21e-07
KEGG_PATHWAY	hsa04151:PI3K-Akt signaling pathway	90	GSK3B, CDKN1A, CDKN1B, ITGB3, PTEN, PPP2R2A, BRCA1, PIK3CB, LAMC1, FGF2, IGF1R, GHR, GYS1, FGF7, CCND2, PPP2R1B, CCND1, AKT2, AKT3, MYB, CREB3L2, KDR, ITGB8, ITGAV, RAC1, IL6R, YWHAG, YWHAH, MAGI1, PDGFRB, IFNAR2, ITGA3, HGF, PRKCA, TSC1, NGF, YWHAZ, PRLR, EREG, RBL2, CREB1, PIK3CA, CCNE2, CCNE1, KIT, COL4A6, COL4A5, SGK3, EIF4E2, TP53, ITGA9, CREB5, PHLPP2, CSF1R, LAMA2, PDGFB, PIK3R3, PIK3R1, F…	2.41e-07
KEGG_PATHWAY	hsa04012:ErbB signaling pathway	36	GSK3B, CDKN1A, CAMK2D, CDKN1B, SHC1, CAMK2A, PIK3R3, CBLB, PIK3CB, PIK3R1, ELK1, CRKL, NRAS, MAPK8, ERBB4, AKT2, AKT3, PLCG2, ABL1, MAPK1, ABL2, PAK6, PAK3, MAP2K7, CAMK2G, PRKCB, PRKCA, NRG1, EREG, MAPK10, PIK3CA, RPS6KB1, GRB2, KRAS, CRK, HBEGF	4.06e-09
KEGG_PATHWAY	hsa04150:mTOR signaling pathway	42	GSK3B, CAB39, PTEN, PIK3R3, WNT8B, PIK3CB, PIK3R1, LRP6, IGF1R, RPS6KA3, NRAS, AKT2, RPS6KA2, AKT3, DVL3, MAPK1, SLC38A9, FNIP1, FNIP2, EIF4E, EIF4B, ATP6V1F, FZD4, PRKCB, STRADB, WNT7B, FZD6, WNT9B, PRKCA, TSC1, WNT16, RHOA, CLIP1, PIK3CA, RPS6KB1, CASTOR2, ULK2, GRB2, KRAS, EIF4E2, LPIN2, LPIN3	0.000158
KEGG_PATHWAY	hsa04666:Fc gamma R-mediated phagocytosis	29	PIK3R3, ASAP1, PIK3CB, PIK3R1, PLD1, CRKL, CDC42, AKT2, CFL2, AKT3, CFL1, PLCG2, MAPK1, RAC1, WASF2, ACTR3, ACTR2, MARCKSL1, PRKCB, PRKCE, LIMK2, PRKCA, ARPC5, DNM2, PIK3CA, RPS6KB1, PLPP3, CRK, ARF6	0.00033
KEGG_PATHWAY	hsa04066:HIF-1 signaling pathway	30	CDKN1A, CAMK2D, CDKN1B, CAMK2A, SERPINE1, PIK3R3, ENO1, PIK3CB, PIK3R1, IGF1R, LDHA, AKT2, AKT3, MKNK2, PLCG2, MAPK1, VHL, ELOC, CAMK2G, IL6R, EIF4E, ANGPT4, EDN1, PRKCB, PRKCA, PIK3CA, RPS6KB1, BCL2, EIF4E2, PFKM	0.00112341
KEGG_PATHWAY	hsa04350:TGF-beta signaling pathway	26	BMPR2, ROCK1, ACVR1B, THBS1, PPP2R1B, MAPK1, NEO1, TGIF1, SMAD2, SMAD4, TGIF2, SMAD3, SMURF1, BMP8A, RGMB, SMAD6, ACVR2B, SMAD5, RHOA, TGFBR1, ACVR2A, GREM1, RBL1, RPS6KB1, SP1, BMPR1A	0.00240991
KEGG_PATHWAY	hsa05235:PD-L1 expression and PD-1 checkpoint pathway in cancer	24	MAP3K3, BATF3, CSNK2A1, PTEN, NFATC3, PIK3R3, NFATC1, PIK3CB, PIK3R1, MAPK14, RASGRP1, TIRAP, EML4, PPP3CA, NRAS, PPP3R1, PIK3CA, RPS6KB1, AKT2, AKT3, CD28, MAPK1, KRAS, MAP2K6	0.00518773
GOTERM_BP_DIRECT	GO:0016055~Wnt signaling pathway	61	LMBR1L, GSK3B, CTNND1, HHEX, FRAT2, CCND1, RSPO3, CCN4, LRRFIP2, BTRC, WLS, PIAS4, TLE4, CSNK1G3, TLE3, RNF43, CSNK2A1, FBXW11, CTNNBIP1, KREMEN1, WNT9B, MITF, ZBTB33, TMEM170B, WNT16, SENP2, DKK2, DKK3, SHISA6, CCNY, CCNE1, TNIK, TRABD2B, CSNK1G1, AMER1, AMER3, CUL3, TCF7, WNT8B, XIAP, NKD1, LRP6, ZNRF3, GRK5, TNKS2, RNF138, PLCG2, DVL3, MARK2, FZD4, WNT7B, MBD2, CYLD, DAB2, CCDC88C, OTULIN, GID…	7.05e-10
GOTERM_BP_DIRECT	GO:0007049~cell cycle	79	LIN54, USP37, CCNT2, CCNT1, TUSC2, HNRNPU, BRCA1, IKZF1, MKI67, NR3C1, TENT4B, RCBTB1, SMC2, ING4, RPS6KA3, RASSF2, SENP5, ENSA, TLK1, HMCN1, APPL2, TP63, APPL1, TSPYL2, CSNK2A1, USP44, STRADB, PRKCE, USP2, TET2, CCSAP, RBL2, RBL1, KATNAL1, TFDP2, PSME3, TXNIP, BIRC5, MAPRE2, TP53, ARL8A, ARL8B, PAFAH1B1, ARF6, KLHL18, RALB, CDCA3, UHRF2, VPS4B, VPS4A, BOD1L1, GNAI3, NEDD9, TXLNG, FIGN, CREBL2, K…	1.66e-05
GOTERM_BP_DIRECT	GO:0006338~chromatin remodeling	40	RERE, SMARCD1, HDAC5, HDAC2, INO80D, MLLT1, BAZ2A, MLLT3, CHD2, BCL7A, DPF1, HLTF, GATAD1, MIER1, MYB, DPF2, JARID2, ZBTB7A, TP63, EOMES, SMARCE1, KDM6B, ZRANB3, BRD2, SS18, SMARCC1, DR1, ATRX, MBD2, SMARCA5, ASH1L, ARID1A, ARID1B, ESR1, GATAD2B, GATAD2A, TADA2B, RAD54L2, TOP1, HNRNPC	0.00096

## Sheet: Table S5
Supplementary Table S5. The diagnostic ability of single miRNA in Training set
single miRNA	AUC	AUC 95% CI	Sensitivity	Specificity	PPV	NPV	Youden index	Accuracy
hsa-miR-17-3p	0.878	0.871~0.884	0.823	0.799	0.818	0.804	0.622	0.811
hsa-miR-320b	0.865	0.857~0.872	0.813	0.803	0.819	0.796	0.616	0.808
hsa-miR-885-3p	0.811	0.803~0.82	0.778	0.796	0.808	0.765	0.574	0.787
hsa-miR-8073	0.849	0.841~0.856	0.839	0.753	0.789	0.81	0.592	0.798
hsa-miR-4675	0.83	0.822~0.838	0.826	0.744	0.78	0.795	0.57	0.787
hsa-miR-4481	0.671	0.661~0.681	0.564	0.73	0.697	0.603	0.294	0.643
hsa-miR-642b-3p	0.817	0.809~0.826	0.805	0.706	0.751	0.767	0.511	0.758
hsa-miR-6511b-5p	0.76	0.751~0.769	0.692	0.742	0.747	0.686	0.434	0.716
hsa-miR-125a-3p	0.722	0.712~0.731	0.67	0.648	0.678	0.641	0.318	0.66
hsa-miR-92a-2-5p	0.79	0.781~0.799	0.824	0.691	0.746	0.781	0.515	0.761
hsa-miR-4755-3p	0.763	0.754~0.772	0.708	0.711	0.729	0.688	0.419	0.709
hsa-miR-320c	0.818	0.81~0.826	0.741	0.806	0.808	0.739	0.547	0.772
hsa-miR-1343-3p	0.857	0.85~0.865	0.814	0.797	0.816	0.796	0.611	0.806
hsa-miR-4732-5p	0.758	0.748~0.767	0.741	0.711	0.739	0.714	0.452	0.727
hsa-miR-423-3p	0.739	0.729~0.748	0.664	0.745	0.742	0.668	0.409	0.702
hsa-miR-4533	0.778	0.769~0.787	0.693	0.798	0.791	0.702	0.491	0.743
hsa-miR-619-5p	0.723	0.713~0.732	0.647	0.693	0.699	0.64	0.34	0.669
hsa-miR-4428	0.745	0.736~0.755	0.679	0.735	0.739	0.675	0.414	0.706
hsa-miR-320d	0.815	0.807~0.823	0.743	0.769	0.78	0.731	0.512	0.755
hsa-miR-3184-5p	0.784	0.775~0.793	0.805	0.682	0.736	0.761	0.487	0.747
hsa-miR-4652-5p	0.787	0.778~0.795	0.732	0.724	0.745	0.71	0.456	0.728
hsa-miR-3934-5p	0.688	0.678~0.698	0.573	0.766	0.73	0.619	0.339	0.665
hsa-miR-518c-5p	0.731	0.722~0.741	0.625	0.777	0.755	0.652	0.402	0.697
hsa-miR-92b-3p	0.795	0.786~0.804	0.745	0.762	0.775	0.731	0.507	0.753
hsa-miR-4786-3p	0.708	0.698~0.718	0.561	0.822	0.776	0.629	0.383	0.685
hsa-miR-519d-5p	0.767	0.758~0.776	0.677	0.755	0.753	0.68	0.432	0.714
hsa-miR-133a-3p	0.667	0.656~0.677	0.522	0.802	0.744	0.604	0.324	0.655
hsa-miR-6825-5p	0.779	0.77~0.788	0.75	0.694	0.73	0.716	0.444	0.723
hsa-miR-185-5p	0.663	0.653~0.673	0.536	0.784	0.732	0.605	0.32	0.654
hsa-miR-654-5p	0.806	0.797~0.814	0.749	0.771	0.783	0.736	0.52	0.759
hsa-miR-3150a-3p	0.744	0.735~0.754	0.632	0.795	0.773	0.663	0.427	0.71
hsa-miR-331-3p	0.653	0.643~0.664	0.5	0.8	0.734	0.592	0.3	0.643
hsa-miR-451a	0.807	0.799~0.816	0.759	0.76	0.777	0.741	0.519	0.76
hsa-miR-6765-3p	0.783	0.774~0.792	0.799	0.667	0.726	0.751	0.466	0.736
hsa-miR-4700-5p	0.73	0.721~0.74	0.56	0.8	0.755	0.623	0.36	0.674
hsa-miR-4436b-3p	0.694	0.684~0.704	0.501	0.803	0.737	0.594	0.304	0.645
hsa-miR-6760-5p	0.697	0.687~0.707	0.615	0.721	0.708	0.63	0.336	0.665
hsa-miR-6832-3p	0.703	0.693~0.713	0.583	0.788	0.752	0.631	0.371	0.68
hsa-miR-193a-5p	0.722	0.712~0.732	0.617	0.781	0.756	0.649	0.398	0.695
Abbreviations: Area under the curve (AUC), Positive predictive value (PPV) , Negative predictive value (NPV)

## Sheet: Table S6
Supplementary Table S6. The AUC of single miRNAs in sepcific cancer type
single miRNAs	LUCA	ESCA	STAD	LIHC	COAD- READ	BRCA	BRCA	PAAD	OV	BLCA	BLCA	Glioma	CHOL	Freq AUC >=0.8
hsa-miR-17-3p	0.934	0.927	0.911	0.863	0.821	0.899	0.79	0.847	0.866	0.816	0.764	0.82	0.74	10
hsa-miR-320b	0.915	0.95	0.877	0.894	0.821	0.914	0.768	0.866	0.933	0.799	0.716	0.537	0.805	9
hsa-miR-885-3p	0.852	0.909	0.811	0.824	0.802	0.908	0.686	0.789	0.85	0.702	0.707	0.572	0.682	7
hsa-miR-8073	0.922	0.915	0.891	0.797	0.796	0.928	0.73	0.752	0.903	0.814	0.553	0.821	0.684	7
hsa-miR-4675	0.883	0.939	0.808	0.797	0.794	0.91	0.664	0.799	0.934	0.73	0.772	0.735	0.488	5
hsa-miR-4481	0.722	0.865	0.697	0.688	0.681	0.67	0.55	0.681	0.795	0.641	0.575	0.747	0.565	1
hsa-miR-642b-3p	0.879	0.909	0.813	0.821	0.813	0.894	0.602	0.841	0.891	0.654	0.751	0.746	0.818	9
hsa-miR-6511b-5p	0.88	0.506	0.871	0.733	0.765	0.831	0.704	0.644	0.615	0.667	0.64	0.543	0.613	3
hsa-miR-125a-3p	0.769	0.885	0.691	0.721	0.697	0.819	0.476	0.683	0.863	0.615	0.621	0.806	0.502	4
hsa-miR-92a-2-5p	0.805	0.91	0.784	0.821	0.739	0.897	0.64	0.774	0.865	0.688	0.613	0.754	0.622	5
hsa-miR-4755-3p	0.851	0.785	0.784	0.614	0.712	0.855	0.624	0.673	0.707	0.747	0.676	0.671	0.507	2
hsa-miR-320c	0.858	0.911	0.806	0.862	0.787	0.896	0.729	0.851	0.872	0.744	0.655	0.504	0.836	8
hsa-miR-1343-3p	0.934	0.918	0.923	0.837	0.791	0.907	0.698	0.778	0.885	0.804	0.721	0.668	0.736	7
hsa-miR-4732-5p	0.854	0.693	0.816	0.633	0.743	0.86	0.653	0.681	0.729	0.671	0.617	0.538	0.64	3
hsa-miR-423-3p	0.768	0.786	0.69	0.696	0.712	0.878	0.579	0.753	0.866	0.613	0.669	0.762	0.65	2
hsa-miR-4533	0.827	0.729	0.814	0.848	0.75	0.842	0.685	0.8	0.796	0.67	0.715	0.629	0.766	4
hsa-miR-619-5p	0.81	0.774	0.734	0.663	0.674	0.705	0.617	0.715	0.786	0.649	0.703	0.686	0.687	1
hsa-miR-4428	0.82	0.677	0.756	0.623	0.668	0.893	0.664	0.722	0.659	0.659	0.615	0.69	0.658	2
hsa-miR-320d	0.848	0.888	0.813	0.845	0.802	0.897	0.711	0.834	0.86	0.77	0.666	0.457	0.767	8
hsa-miR-3184-5p	0.812	0.921	0.79	0.804	0.767	0.874	0.609	0.734	0.924	0.703	0.605	0.725	0.513	5
hsa-miR-4652-5p	0.837	0.795	0.832	0.694	0.742	0.864	0.686	0.723	0.642	0.832	0.709	0.555	0.706	4
hsa-miR-3934-5p	0.773	0.592	0.772	0.638	0.724	0.863	0.611	0.584	0.546	0.671	0.501	0.594	0.614	1
hsa-miR-518c-5p	0.786	0.691	0.751	0.727	0.635	0.82	0.673	0.698	0.671	0.612	0.656	0.549	0.737	1
hsa-miR-92b-3p	0.878	0.853	0.838	0.708	0.756	0.874	0.649	0.73	0.77	0.691	0.688	0.656	0.694	4
hsa-miR-4786-3p	0.748	0.697	0.7	0.746	0.687	0.835	0.622	0.698	0.686	0.684	0.467	0.527	0.653	1
hsa-miR-519d-5p	0.808	0.666	0.791	0.806	0.723	0.862	0.691	0.796	0.727	0.728	0.652	0.584	0.757	3
hsa-miR-133a-3p	0.674	0.649	0.637	0.612	0.682	0.837	0.478	0.706	0.708	0.505	0.685	0.758	0.569	1
hsa-miR-6825-5p	0.795	0.932	0.779	0.82	0.831	0.919	0.511	0.823	0.887	0.666	0.602	0.704	0.716	6
hsa-miR-185-5p	0.699	0.626	0.671	0.633	0.635	0.858	0.584	0.55	0.671	0.515	0.53	0.554	0.662	1
hsa-miR-654-5p	0.889	0.774	0.855	0.769	0.786	0.894	0.669	0.767	0.786	0.718	0.654	0.566	0.76	3
hsa-miR-3150a-3p	0.827	0.661	0.793	0.725	0.62	0.841	0.636	0.682	0.711	0.648	0.627	0.602	0.643	2
hsa-miR-331-3p	0.674	0.619	0.586	0.639	0.665	0.833	0.482	0.648	0.712	0.52	0.677	0.661	0.611	1
hsa-miR-451a	0.882	0.854	0.858	0.718	0.774	0.852	0.677	0.734	0.796	0.725	0.709	0.847	0.606	5
hsa-miR-6765-3p	0.832	0.862	0.813	0.693	0.712	0.853	0.643	0.71	0.842	0.724	0.693	0.81	0.566	6
hsa-miR-4700-5p	0.821	0.657	0.758	0.639	0.585	0.845	0.682	0.615	0.664	0.661	0.599	0.561	0.599	2
hsa-miR-4436b-3p	0.765	0.424	0.745	0.65	0.611	0.835	0.647	0.556	0.603	0.466	0.552	0.485	0.655	1
hsa-miR-6760-5p	0.842	0.561	0.791	0.611	0.653	0.831	0.657	0.514	0.609	0.706	0.639	0.523	0.532	2
hsa-miR-6832-3p	0.741	0.715	0.672	0.658	0.53	0.813	0.632	0.69	0.704	0.658	0.666	0.622	0.673	1
hsa-miR-193a-5p	0.751	0.613	0.777	0.768	0.655	0.847	0.659	0.69	0.63	0.666	0.593	0.614	0.819	2
Abbreviations: lung cancer (LUCA), esophageal cancer (ESCA), gastric cancer (STAD), Liver hepatocellular carcinoma (LIHC), colorectal cancer (COADREAD), breast cancer (BRCA), prostate cancer (PRAD), pancreatic cancer (PAAD), ovarian cancer (OV), bladder Cancer (BLCA), sarcoma (SARC), biliary tract cancer (CHOL)

## Sheet: Table S7
Supplementary Table S7. Model performance of five classifiers on the validation set (default paramater)
Variables	Logistic	LASSO	Random Forest	SVM	XGBoost
Validation set
miRNAs selected by model, n	39	38	38	36	39
AUC	0.939	0.938	0.976	0.976	0.983
Accuracy	0.88	0.876	0.916	0.929	0.937
TP	1422	1393	1441	1500	1488
FP	187	169	98	115	79
FN	177	206	158	99	111
TN	1243	1261	1332	1315	1351
Senstivity	0.889	0.871	0.901	0.938	0.931
Specifity	0.869	0.882	0.932	0.92	0.945
Positive predictive value, PPV	0.884	0.892	0.936	0.929	0.95
Negative predictive value, NPV	0.875	0.86	0.894	0.93	0.924
cutoff	0.501	0.519	0.58	0.54	0.671
Youden index	0.759	0.753	0.833	0.858	0.875
Train set
AUC	0.9349	0.932	1	0.985	1
Accuracy	0.87	0.865	1	0.947	1
TP	4860	4758	5559	5320	5559
FP	685	633	0	321	0
FN	699	801	0	239	0
TN	4359	4411	5044	4723	5044
Senstivity	0.874	0.856	1	0.957	1
Specifity	0.864	0.875	1	0.936	1
Positive predictive value, PPV	0.877	0.883	1	0.943	1
Negative predictive value, NPV	0.862	0.846	1	0.952	1
cutoff	0.501	0.519	0.58	0.54	0.671
Youden index	0.739	0.73	1	0.893	1
Abbreviations:Area under the curve (AUC), True positive (TP), False positive (FP), False negative (FN), True negative (TN)

## Sheet: Table S8
Supplementary Table S8 XGBoost in the training, validaiton, test, independent test
Index	Train	Validation	Test	Independent
AUC (95% CI)	1.000 (1.000, 1.000)	0.984(0.980,0.989)	0.983 (0.977, 0.990)	0.997 (0.993, 1.000)
Accuracy	0.999 (0.999, 1.000)	0.936 (0.927,0.944)	0.938 (0.926, 0.950)	0.906 (0.885, 0.928)
TP	5555	1488	762	277
FP	4	84	38	1
FN	4	111	56	63
TN	5040	1346	660	343
Precision	0.999 (0.999, 1.000)	0.947 (0.939, 0.955)	0.953 (0.942, 0.963)	0.996 (0.992,1.000)
Recall	0.999 (0.999, 1.000)	0.931 (0.922, 0.940)	0.932 (0.919, 0.944)	0.815 (0.786,0.844)
Senstivity (95% CI)	0.999 (0.999, 1.000)	0.931 (0.922, 0.940)	0.932 (0.919, 0.944)	0.815 (0.786, 0.844)
Specifity (95% CI)	0.999 (0.999, 1.000)	0.941 (0.933, 0.950)	0.946 (0.934, 0.957)	0.997 (0.993, 1.000)
Positive predictive value, PPV	0.999 (0.999, 1.000)	0.947 (0.939, 0.955)	0.953 (0.942, 0.963)	0.996 (0.992, 1.000)
Negative predictive value, NPV	0.999 (0.999, 1.000)	0.924 (0.914, 0.933)	0.922 (0.908, 0.935)	0.845 (0.818, 0.872)
youden	0.999 (0.998, 1.000)	0.872 (0.860, 0.884)	0.877 (0.861, 0.894)	0.812 (0.783, 0.841)
Abbreviations: Area under the curve (AUC), True positive (TP), False positive (FP), False negative (FN), True negative (TN)

## Sheet: Table S9
Supplementary Table S9. Validation of the diagnostic performance of has-miR-17-3p in the validation, test, and external test set.
has-miR-17-3p	AUC (95% CI)	Senstivity	Specifity	PPV	NPV	TP	FP	FN	TN	Accuracy	Youden index
Validation	0.887 (0.875 - 0.899)	0.787	0.86	0.83407	0.81894	1126	224	304	1375	0.826	0.647
Test	0.888 (0.871 - 0.905)	0.813	0.822	0.84284	0.78955	665	124	153	574	0.817	0.635
External Test	0.776 (0.741 - 0.811)	0.768	0.657	0.68865	0.74098	261	118	79	226	0.712	0.425
Abbreviations: Area under the curve (AUC), Positive predictive value (PPV), Negative predictive value(NPV), True positive (TP), False positive (FP), False negative (FN), True negative (TN)
